# Supplementary material for: Do Men Have No Need for “Feminist” Artificial Intelligence? Agentic and Gendered Voice Assistants in the Light of Basic Psychological Needs
Source: Front Psychol. 2022 Jun 14;13:855091. doi: 10.3389/fpsyg.2022.855091 (PMC9239329; doi:10.3389/fpsyg.2022.855091)
Supplement: Supplementary file 2 [file Data_Sheet_2.ZIP]

Archive with 1 entries (1 files):
- Results_Do_Men_Dislike_Fem_AI_OSF_.sav
